# Supplementary material for: Antigen-Presenting B Cells Program the Efferent Lymph T Helper Cell Response
Source: Front Immunol. 2022 Mar 9;13:813203. doi: 10.3389/fimmu.2022.813203 (PMC8959485; doi:10.3389/fimmu.2022.813203)
Supplement: Supplementary file 2 [file Table_1.xlsx]

## Sheet: Fig 1
Figure 1B					Figure 1D								Figure 1F								Fig 1K				Fig 1M
%OT-II cells of CD4+ cells					%CXCR5+ of OT-II cells				%CXCR5+ OT-II cells of CD4+ cells				%CXCR5+PD-1+ of OT-II				%CXCR5+PD-1+ OT-II of CD4+				%CCR9+ of OT-II				%CXCR5+PD-1+ of a4b7+ OT-II				%CXCR5+PD-1+a4b7+ OT_II of CD4+
	Day 2.5	Day 4.5	Day 7.5		Day 2.5	Day 4.5	Day 7.5		Day 2.5	Day 4.5	Day 7.5		Day 2.5	Day 4.5	Day 7.5		Day 2.5	Day 4.5	Day 7.5		Day 2.5	Day 4.5	Day 7.5		Day 2.5	Day 4.5	Day 7.5		Day 2.5	Day 4.5	Day 7.5
	0.393	14.3	2.02		42.6	69.2	62.4		0.167	9.91	1.26		0.79	3.57	1.53		0.0031	0.512	0.031		18.4	5.72	0.812		0.74	4.19	1.32		0.00241	0.225	0.00949
	1.88	9.63	1.02		41.4	61.6	51.1		0.777	5.93	0.519		0.796	3.14	4.42		0.0149	0.302	0.045		35.2	2.31	0.815		0.57	4.64	4.67		0.00922	0.156	0.026
	16.8	12.4	1.08		29.6	56.6	83.4		4.97	7	0.901		0.599	9.6	1.35		0.101	1.19	0.0146		25.2	4.35	0.784		0.463	12.5	0.803		0.068	0.617	0.00361
	2.37	9.96	6.19		34.4	54.8	49.8		0.817	5.46	3.08		0.947	8.66	1.85		0.0224	0.862	0.114		32.6	2.07	0.81		0.865	11.1	1.43		0.019	0.432	0.0412
	0.234	16.4	4.19		44.6	68.7	50.9		0.0555	11.2	2.13		1.2	6.18	1.84		0.0015	1.01	0.0771		36.4	4.22	0.279		0	7.01	1.46		0	0.337	0.0272
	2.39	9.56	5		34.3	67.7	40.3		0.818	6.47	2.01		0.868	2.2	1.39		0.0207	0.21	0.0695			4.6	0.625		0.556	0.831	0.918		0.0124	0.0207	0.0235
		7.57	7.15			45.4	62.8			3.43	4.49			4.53	2.25			0.343	0.161			2.75	0.913			5	0.851			0.184	0.0341
		8.8				61.8				5.44				5.94				0.523				1.99	0.521			5.47				0.14
		10.6				48.3				5.14				11.5				1.22				1.34				13.4				0.603
		7.79				48.9				3.81				7.96				0.62								8.3				0.251
		7.09				46.8				1.12				7.08				0.17								8.02				0.0927
		5.96				52.9				1.4				8.76				0.232								7.05				0.0646
		5.53				58.6				0.976				4.04				0.0673								3.76				0.0214
		5.38				47.9				1.26				6.28				0.165								7.05				0.0609

## Sheet: Fig 2
Fig 2A
Upper left, # OT-II / g blood day 3				Upper right, # OT-II / g blood day 5				Mid left, # OT-II in MLN day 3				Mid right, # OT-II in MLN day 5				Lower left, Ratio Blood:MLN day 3				Lower right Ratio Blood:MLN day 5
5000 OT-II	50 000 OT-II	200 000 OT-II		5000 OT-II	50 000 OT-II	200 000 OT-II		5000 OT-II	50 000 OT-II	200 000 OT-II		5000 OT-II	50 000 OT-II	200 000 OT-II		5000 OT-II	50 000 OT-II	200 000 OT-II		5000 OT-II	50 000 OT-II	200 000 OT-II
155.36	2754.76	17266.7		9415.45	51833.3	96622		4017.6	54150	352800		53016	266700	419616			0.0508728	0.0489418		0.177596	0.194351	0.230263
67.8894	5179.35	22572		10502.1	54010.6	61588		8093.4	30780	134400		67858	362880	427700			0.16827	0.167947		0.154765	0.148839	0.143998
133.527	2875	3822.27		542.656	23850	83516.5		6440	76800	200088		31220	379260	437400			0.0374349	0.0191029		0.0173817	0.0628856	0.190938
0	581.128	9450		15674.1	54735.2	47388.8		3797.3	82076	313224		71008	271950	216978			0.00708036	0.0301701		0.220737	0.201269	0.218404
165.953	5964.52	12940		14186.9	71407.4	16445		5875.2	81458	262740		63364	387600	313200			0.0732221	0.0492504		0.223895	0.18423	0.0525064
132.855	30173.7	15779		18682.3	6556.62	71500		8106	152848	753960		84588	109395	692250			0.19741	0.0209282		0.220862	0.0599353	0.103286
64.2857	4097.94	21334.8		20563.4	30731.7	24695		3366.48	103005	617760		80925	105900	215100			0.0397839	0.0345357		0.254104	0.290196	0.114807
96.5455	2041.83	23858.5		8800	89563.6	24050		6955.2	170996	494100		114975	513600	598400			0.0119408	0.0482868		0.0765384	0.174384	0.0401905
	6157.11	42591.7		15834	41925	28120			98700	311220		90890	350000	962050			0.0623821	0.136854		0.174211	0.119786	0.0292292
	7688.44	29065.9		11220	52500	32240			182043	618240		68320	497000	702900			0.0422342	0.047014		0.164227	0.105634	0.0458671
	4697.15	30119.5			33120	37380			122112	416760			382250	458850			0.0384659	0.0722705			0.0866449	0.0814645
Fig 2B
Upper left, %CXCR5+ OT-II blood day 3				Upper right, %CXCR5+ OT-II blood day 5				Mid left, %CXCR5+ OT-II in MLN day 3				Mid right, %CXCR5+ OT-II in MLN day 5				Lower left, Ratio #CXCR5+ Blood:MLN day 3				Lower right Ratio #CXCR5+ Blood:MLN day 5
5000 OT-II	50 000 OT-II	200 000 OT-II		5000 OT-II	50 000 OT-II	200 000 OT-II		5000 OT-II	50 000 OT-II	200 000 OT-II		5000 OT-II	50 000 OT-II	200 000 OT-II		5000 OT-II	50 000 OT-II	200 000 OT-II		5000 OT-II	50 000 OT-II	200 000 OT-II
	38.7	57.7		19.3	28.9	52		56.8	28.9	43.8		51	64.5	63.2			0.0681238	0.0644736		0.067208	0.0870812	0.189457
	32.8	22.9		8.33	19.9	49.2		52.9	31.9	33.6		65.1	56.2	60.9			0.173018	0.114464		0.0198033	0.0527027	0.116334
	38.9	33.5		33.3	24.7	17.7		52.8	54.7	50.5		58.7	62.9	31.5			0.0266219	0.0126722		0.00986048	0.0246944	0.107289
	15.2	33.2		23.4	47.6	30		41.2	19.8	48.3		64.7	56.2	59.9			0.00543543	0.020738		0.0798337	0.17047	0.109384
	48.4	17.9		27.2	23.2	25.5		28.3	70.1	36		55.4	48.3	61			0.0505556	0.0244884		0.109927	0.0884912	0.0219494
	41.2	23.1		19.1	18.4	44.8		47.4	14.7	50.2		60.9	71.7	57.4			0.553285	0.0096303		0.0692688	0.0153809	0.0806138
	25.4	3.17		13.2	24.9	58.3		35.6	44.1	32.8		25.6	53	74.1			0.0229141	0.00333775		0.131022	0.136337	0.0903273
	10.6	10.9		30.5	14.7	30.4		49.5	38	40.8		44.4	50.9	54.2			0.00333085	0.0129002		0.052577	0.0503624	0.0225423
	26.7	17.1		40.8	38.1	27			45.3	42.3		56.3	68.2	50			0.0367683	0.055324		0.126249	0.0669184	0.0157838
	36.1	21		42.1	46.2	31.7			50.6	42.6		60.7	66.9	49.3			0.0301315	0.0231759		0.113904	0.0729489	0.0294926
	24.7	28.3			29.8	60.7			52.9	36.5			63.6	60.2			0.0179604	0.0560344			0.0405978	0.0821411
Fig 2C
Upper left, %a4b7+ OT-II blood day 3				Upper right, %a4b7+ OT-II blood day 5				Mid left, %a4b7+ OT-II in MLN day 3				Mid right, %a4b7+ OT-II in MLN day 5				Lower left, Ratio #a4b7+ Blood:MLN day 3				Lower right Ratio #a4b7+ Blood:MLN day 5
5000 OT-II	50 000 OT-II	200 000 OT-II		5000 OT-II	50 000 OT-II	200 000 OT-II		5000 OT-II	50 000 OT-II	200 000 OT-II		5000 OT-II	50 000 OT-II	200 000 OT-II		5000 OT-II	50 000 OT-II	200 000 OT-II		5000 OT-II	50 000 OT-II	200 000 OT-II
	34.3	28.6		6.23	8.15	5.51		16	47.1	48.6		12.7	19.5	15.5			0.0370475	0.0288011		0.0871201	0.0812286	0.0818547
	27.3	34.8		5.56	8.79	6.7		22.2	49.2	37.5		20.3	25.8	14.7			0.0933694	0.155854		0.0423889	0.050709	0.0656318
	29.8	42.1		33.3	6.26	18.2		18.6	44.4	53		43.9	19.9	29.8			0.0251252	0.0193544		0.0131847	0.0197821	0.158284
	69.7	44.2		3.65	9.52	19.6		23.5	57.7	68.9		14.7	12.6	13.6			0.0550076	0.0444607		0.0548088	0.15207	0.328954
	30.2	42.7		19.4	19.9	7.97		15.6	40.2	47.3		19.2	25.2	21			0.142482	0.01517		0.361676	0.175344	0.0199274
	34.5	34.6		14.2	17.6	7.27		14.8	47.8	42.8		22.4	13.6	20.4			0.0151742	0.0169186		0.155637	0.0525922	0.0368084
	32.8	47.6		20.4	21.4	4.38		33.1	45	55		35	17.2	18.9			0.028998	0.0298891		0.154759	0.347816	0.0266061
	46.8	29.1		7.67	15.5	7.89		16.1	49.9	39.8		26	39	25			0.011199	0.0353052		0.0225788	0.0926305	0.0126841
	41.9	38.2		8.03	7	8.2			44.8	42.1		22.1	25.9	29.2			0.058344	0.124176		0.0632991	0.0323745	0.00820821
	29.9	28.9		5.02	6.93	3.43			41.2	45.8		14.5	24	25.1			0.0306505	0.029666		0.0568566	0.0305018	0.0062679
	47.3	13			5.36	5.98			48.8	34			21.1	23.1			0.0372836	0.0276328			0.0220103	0.0210891
Fig 2D
Upper left, %CXCR5+ a4b7+ OT-II blood day 3				Upper right, %CXCR5+ a4b7+ OT-II blood day 5				Mid left, %CXCR5+ a4b7+ OT-II in MLN day 3				Mid right, %CXCR5+ a4b7+ OT-II in MLN day 5				Lower left, Ratio #CXCR5+ a4b7+ Blood:MLN day 3				Lower right Ratio #CXCR5+ a4b7+ Blood:MLN day 5
5000 OT-II	50 000 OT-II	200 000 OT-II		5000 OT-II	50 000 OT-II	200 000 OT-II		5000 OT-II	50 000 OT-II	200 000 OT-II		5000 OT-II	50 000 OT-II	200 000 OT-II		5000 OT-II	50 000 OT-II	200 000 OT-II		5000 OT-II	50 000 OT-II	200 000 OT-II
	4.35	6.84		1.17	3.46	3.54		3.42	6.88	13.9		5.77	12.7	8.63			0.0321652	0.0240836		0.0360117	0.0529491	0.0944531
	3.91	2.29		0	3.26	3.51		7.59	10.4	2.67		12.1	17.1	9.18			0.0632631	0.144044		0	0.0283751	0.0550581
	3.79	12.8		12.5	1.84	8.24		4.7	14.2	13.1		28.6	15.7	11			0.00999143	0.0186562		0.00759689	0.00737003	0.14303
	17.1	12.4		1.88	5.48	10.1		4.8	7.86	7.6		9.82	7.49	9.51			0.0420349	0.0492249		0.0422592	0.147257	0.231953
	9.3	6.24		9.81	8.12	2.55		11.9	16.2	13		8.92	12	10.2			0.325371	0.0236402		0.246234	0.124662	0.0131266
	11.9	17.3		5.31	3.03	4.87		11.6	7.22	25.1		13.6	12.5	9.82			0.0186655	0.0144246		0.0862338	0.0145283	0.0512225
	14.7	3.17		4.63	10.8	3.24		46.5	28.5	21.1		8.42	7.71	10.3			0.0205201	0.00518854		0.139727	0.4065	0.0361141
	23.4	7.08		2.61	4.58	4.59		12.3	31.9	19		10.9	17.1	10.8			0.00875907	0.0179932		0.0183271	0.0467063	0.017081
	23.6	15		4.7	3.24	3.91			28	20		11.1	15.3	11.9			0.0525792	0.102641		0.0737648	0.0253664	0.0096039
	23.8	11.5		3.12	4.12	1.97			26.1	21.8		7.75	13.9	10.4			0.0385124	0.024801		0.0661147	0.0313102	0.00868829
	29.7	6.67			3.62	5.21			29.8	14.4			12.1	10.2			0.0383368	0.0334753			0.0259218	0.0416108
Fig 2F
Left, %CXCR5+ PD-1+ Day 3									Right, %CXCR5+ PD-1+ Day 5
Blood	5000 OT-II	50 000 OT-II	200 000 OT-II	MLN	5000 OT-II	50 000 OT-II	200 000 OT-II		Blood	5000 OT-II	50 000 OT-II	200 000 OT-II	MLN	5000 OT-II	50 000 OT-II	200 000 OT-II
		1.93	4.9		65.4	23.6	28.5			9.62	2.06	1.13		22.8	22.3	11
		0	1.27		59.6	19.8	25.3			10	2.99	2.09		18.4	10.4	11.9
		3.03	3.96		67.7	49.6	23.9			0	2.79	0.749		14.3	13.6	6.48
		0	5.02		57.6	5.13	46.3			1.88	4.9	2.14		25.8	28.6	28.1
		14.7	3.46		19.8	37.9	16.5			1.06	1.28	0.638		27.2	13.6	27.6
		4.93	1.92		24.2	18.7	9.52			1.49	2.89	0.515		23.6	37.1	9.95
		5.88	3.17		19.4	15.6	6.46			1.58	2.03	2.23		17.7	12.3	20.5
		2.13	1.77		21.3	12.1	8.09			1.78	0.792	0.248		25.8	22.5	9.28
		2.25	1.25			14.1	6.33			1.9	1.22	0.355		15.3	16.2	7.65
		3.76	1.89			20.4	7.22			1.46	1.3	0.579		19.5	20.7	8.26
		2.57	2.22			18.1	5.45				0.483	0.92			20	12.1

## Sheet: Fig 3
Fig 3C					Fig 3D
%CXCR5+PD-1+ of OT-II Day 5					%CXCR5+PD-1+ of OT-II Day 8
TDL Control	TDL MHCIIB-	MLN Control	MLN MHCIIB-		TDL Control	TDL MHCIIB-	MLN Control	MLN MHCIIB-
24.3	2.4	25.7	1.14		0.878	5.86	7.79	1.34
31.4	5.17	15.1	6.14		2.69	0.261	10.2	3.32
15.9	4.05	12.5	0.774		3.25	2.31	13.1	1.85
17.3	1.84	14.8	3.54		3.69	2.2	12.9	2.13
16.7	6.97	7.9	3.23		3.62		16.9
19.9	2.72	15.7	3.32		1.1		12.4
14.6	4.11	25.9	7.2
18.6	4.29	13.3	2.12
11.5		11.5

## Sheet: Fig 4
Fig 4 A						Fig 4 B							Fig 4 C						Fig 4 D					Fig 4 D			Fig 4 F			Fig 4 H									Fig 4 I
Left, %a4b7+ in TDL 5 days			Right, %a4b7+ in MLN 5 days			Upper, %CCR9+ in MLN 5 days			Lower, %CCR9+ in TDL 8 days				Left, %a4b7+ in TDL 8 days			Right, %a4b7+ in MLN 8 days			%a4b7+ of OT-II in MLN					#a4b7+ OT-II in MLN			#OT-II in MLN			%a4b7+ of OT-II subsets in MLN									Left, #CD62L- CXCR5- a4b7+ OT-II in MLN					Right, #CD62L- CXCR5+ a4b7+ OT-II in MLN
Control	MHCIIB-		Control	MHCIIB-		Control	MHCIIB-		Control	MHCIIB-			Control	MHCIIB-		Control	MHCIIB-		Day 5 Control	Day 5 MHCIIB-	Day 8 Control	Day 8 MHCIIB-		Day 5 Control	Day 5 MHCIIB-		Day 5 Control	Day 5 MHCIIB-		CD62L+ CXCR5-Control	CD62L+ CXCR5- MHCIIB-	CD62L+ CXCR5+ Control	CD62L+ CXCR5+ MHCIIB-	CD62L- CXCR5- Control	CD62L- CXCR5- MHCIIB-	CD62L- CXCR+- Control	CD62L- CXCR5+ MHCIIB-		Control	MHCIIB-				Control	MHCIIB-
42.1	76.6		40.4	74.8		6.83	34.3		9.17	26			34.3	44.6		44.7	24.5		41.3	75.8	48.1	31		74774.7	98128.8		300300	207900		15.7	20.5	14.9	26	57.5	85.2	30.8	71.6		8156.16	32090.6				17331.8	28326.9
36	75.9		29.8	72.7		8.43	22.4		5.77	30			46.7	40.9		33.8	43.3		31.3	73.4	39.2	31.1		46207.7	87284.7		130900	190995		18.6	12.4	16.8	17.4	63.1	75.6	29	59.6		12551.2	44104.3				10942	67534.7
37.2	56.7		36.8	64.7		4.99	24.3		8	21.6			58.9	63.2		41.9	38.7		37.2	65.4	47.7	46.1		132380	215055		333450	405000		15.3	23.1	16.6	20.6	71.1	81.1	42	67		6382.36	19163.8				11565.3	27698.9
38.6	56.8		33.8	61.1		9.6	13		12.4	14.2			46.2	60.4		52.9	47.7		33.9	61.4	52.4	41.4		162559	69495		384300	169500		15.6	12.8	14.8	19.8	66.8	80.4	39.8	67.8		13023.6	20580				24511.6	19698
48.8	65.7		39.8	63.5		14.3	8.07		16.4	11.2			46.5			49.3			40	63.7	49	51.8		125325	130331		303450	212265		11.1	18.4	16.6	19.5	79.1	80.4	44.9	60.7		3506.58	21887.1				2890.64	26633.7
38.3	56.7		32.9	53.9		12	6.5		11	13			53.9			45.7			33.2	55.2	45.8			94248	140440		267750	231750		15.2	13	19.2	16.3	78.8	77.2	31.2	60.9		9277.63	28921.1				15066.2	35656.2
26.7	46.6		41.4	58.1		5.75	8.16		6.41	14.9									44.2	59.7				116092	166202		318060	254520		13	13.2	19.4	19.7	63.1	76	24.7	57.6		7530.7	43415.2				8431.82	42381.5
36.6	74.2		28.7	51.3		6.28	44.3		5.61	45.6									31.4	54.6				63123.8	143844		168330	241755		10.4	21.2	15.9	24.9	59.9	87.4	26.5	78.9		11922.3	24800.2				12207.9	25605.4
41.4			52.6			4.35			4.62										54.3	41.5				88905.6	164398		226800	290970		15.1	23.9	17.8	24.1	66.4	82.5	24.3	71.2		15356.6	18081				25249.9	17199
																			49.5	67.9				93501.5			314820			13.3	21.8	18.7	19.8	82	82.3	45.8	67.4		2707.69	20964.2				4085.93	19513.8
																			37.5					24692.9			118716			19.2	28.5	24.9	30.6	64.6	86.7	27.1	80.3
																								143132			326040			31.2	15.1	31.7	19.4	80.9	84.6	50.6	57
																								100048			357315			21.5	10.4	22.5	18.1	76.3	82.1	35.8	55
																														22.6	15.4	23.6	17.9	73.2	87.1	47.7	54.8
																														20.8	8.67	21.9	13.5	63.9	77.2	37.9	45.5
																														6.66		7.7		69.1		23.2
																														5.94		7.74		75.1		21.6
																														5.09		7.6		78		32.1
																														5.24		7.58		74.7		27.8

## Sheet: Fig 5
Fig 5 F						Fig 5 G			Fig 5 H			Fig 5 I
Left, Il4 mRNA			Right, Il4ra mRNA			%IL-4+ CXCR5+ of OT-II			%hCD2+ CXCR5+ of KN2xOT-II			%Bcl6+ CXCR5+ of KN2xOT-II
Control	MHCIIB-		Control	MHCIIB-		Control	MHCIIB-		Control	MHCIIB-		Control	MHCIIB-
0	0		28.4472	42.2836		2.86	1.89		9.16	0.353		17.1	6.18
1.40397	0		17.9103	36.2722		5.97	0.416		12.6	0.57		20	5.78
1.77222	0		21.0922	35.3316		2.71	1.77		11.3	1.38		20.5	6.07
2.73426	0		29.1827	41.4588		3.84	0		14.4	0.965		22	4.62
4.98555	0		31.433	61.8608		1.49	1.46		27.5	0.599		42.6	5.42
4.37733	0		33.3005	44.7132		1.57	0.873		11.4	0.416		18.5	3.65
1.4702			31.6579			5.78	0.185		13	0.547		20	7.15
3.36584			43.3363			1.96	0.538		12.2	1.18		20.2	7.09
			35.6798			2.51	1.26		13	0.704		30.3	6.17
						5.98	0.556		16.8	0.864		22.1	9.63
						4.05			18.1			35
									17.2			24.2

## Sheet: Fig 6
Fig 6B				Fig 6C				Fig 6E				Fig 6E
%hCD2+ poly I:C				%Il4ra+ poly I:C				%hCD2+ CT				%Il4r CT
CXCR5-	CXCR5+	CXCR5+ PD-1+		CXCR5-	CXCR5+	CXCR5+ PD-1+		CXCR5-	CXCR5+	CXCR5+ PD-1+		CXCR5-	CXCR5+	CXCR5+ PD-1+
0.361	3.415	38.22		15.0752	11.175	3.44		0.804	3.767	49.95		32.8618	13.667	7.12
0	2.16	44.99		27.6	22.2	5.72		1.087	4.698	56.13		42.916	28.026	12.26
0.719	5.198	45.78		17.5	12.028	6.75		2.405	6.387	57.14		33.785	17.147	7.84
0.27	1.4	37.5		40.7	33.6	16.8		1.171	4.468	44.18		48.469	30.638	11.6
0.72	1.5	39		37	27.5	12.6		1.139	4.013	49.87		41.411	29.693	16.29
0.626	0.8	35.4		50.1	36.2	16.3		2.458	3.127	46.11		48.138	33.537	13.91
0.61	1.4	33.5		31.6	22.6	8.8		1.82	4.59	45.9		34.1	19.9	10.7
0.58	1.59	43.1		42.3	32.5	16.8		1.41	3.4	45.5		27.1	15.2	10.4

## Sheet: Fig 8
Fig 8 B					Fig 8C									Fig 8 E					Fig 8 F									Fig 8 H
%hCD2+ KN2xOT-II of CD4+ TDL					%hCD2 of KN2xOT-II in TDL and MLN									%BCL6+ KN2xOT-II of CD4+ TDL					%Bcl6+ of KN2xOT-II in TDL and MLN									%Bcl6+
Day 2.5	Day 3.5	Day 4.5	Day 7.5		MLN Day 3	TDL Day 2.5	MLN Day 4	TDL Day 3.5	MLN day 5	TDL Day 4.5	MLN Day 8	TDL Day 7.5		Day 2.5	Day 3.5	Day 4.5	Day 7.5		MLN Day 3	TDL Day 2.5	MLN Day 4	TDL Day 3.5	MLN day 5	TDL Day 4.5	MLN Day 8	TDL Day 7.5		Upper left, TDL Day 3.5			Upper right, TDL Day 4.5			Lower left, MLN Day 4			Lower right, MLN Day 5
0.000231	0.399	0.356	0.0301		5.39	0.272	13.6	6.18	9.71	5.78	2.25	1.45		0.000231	0.435	0.0315	0.00284		26	0.272	34.2	7.29	10.2	0.512	3.18	0.137		hCD2-	hCD2+		hCD2-	hCD2+		hCD2-	hCD2+		hCD2-	hCD2+
0.000412	0.558	0.309	0.0504		1.44	0.615	9.05	2.8	11.7	7.25	2.54	2.74		0.00103	0.823	0.0758	0.000987		14.9	1.54	27.7	6.49	8.48	1.77	12.7	0.0538		13.1	22		1.95	10.4		36.3	73.1		9.94	63.2
0	0.222	0.572	0.0247		2.05	0	18.6	7.41	10.6	4.06	4.53	1.53		0	0.562	0.23	0.00105		27.1	0	28.4	6.68	7.2	1.63	6.15	0.0651		13.8	33.5		3.48	19.2		29.6	89.6		5.36	61.9
0.00162	0.507	0.304	0.038		1.12	1.2	8.03	2.43	19.3	7.12	13.4	2.82		0.0108	0.84	0.0758	0.00105		18.9	8	28.9	10.2	11.7	1.78	23.3	0.0776		13	22.8		3.73	22.3		26.1	81.1		5.32	61.3
0.000588	0.338		0.0272		2.1	0.952	12.1	6.74			5.22	1.39		0.000196	0.279		0.0009		18	0.317	20	2.8			5.88	0.0461		20	40.1		3.63	19.5		30.9	89		6.99	63.2
0.000221	0.644		0.0165		1.51	0.132	8.35	2.78			5.19	2.98		0.00686	0.495		0.00177		23.4	4.1	26.8	4.42			8.4	0.319		5.49	10.3					21.3	70.2
0.000739	0.0939		0.0172		1.41	0.826	12.8	7.61			8.11	2.71		0.000493	0.529		0.00094		19.4	0.551	25.8	5.87			12.5	0.148		9.79	31.4					27.2	93.7
0.000257	0.605		0.0234		1.75	0.349	9.95	9.66			4.02	3.45		0.000514	0.0537		0.00236		12.1	0.698	21.7	3.49			5.56	0.347		11.7	19.4					25.7	80.7
			0.03				16.3	7.54			5.43	3.55			0.604		0.00783				22	7.11			6.06	0.926		11	20.7					21.2	86.4
																												14.1	23.9					20.8	72.7

## Sheet: Fig 9
Fig 9 D								Fig 9 D
Upper, %hCD2+ of CCR9+ KN2xOT-II				Lower, %hCD2+ of CCR9- KN2xOT-II				Upper left, %IL4Ra+ of CCR9+ OT-II				Upper right, gMFI IL4Ra of CCR9+ OT-II				Lower left, %IL4Ra+ of CCR9- OT-II				Lower right, gMFI IL4Ra of CCR9- OT-II
Control	MHCIIB-			Control	MHCIIB-			Control	MHCIIB-			Control	MHCIIB-			Control	MHCIIB-			Control	MHCIIB-
6.26	5.72			10.8	7.75			91.4	96			305	368			52.8	81			109	244
6.42	10.2			13.5	7.99			94.9	93			409	360			51.6	81.5			106	215
6.85	9.61			13	8.32			87.6	94			273	340			35.8	84.9			66.8	245
6.33	3.59			7.41	4.49			92.2	92.8			342	320			62.7	69.6			148	160
10.2	6.45			10.4	7.85			70.8	66.4			220	196			36.4	38.1			120	125
6.86	9.88			5.97	7.44			69.7	76.3			208	250			39.8	51.6			124	156
6.98				12.2				67	71.7			197	218			26.7	48.7			92	150
7.34				11.9				66.6	74			198	239			30.8	55.1			108	169
								85.5	71.6			314	226			57.2	45			194	140
								64.7	69.6			206	234			35.5	47.8			130	163
								65.1	41.9			210	143			38.1	27.5			128	112
								48.2	74.1			169	258			34.8	53.4			136	179

## Sheet: Supple Fig 2
Sup Fig 2A																	Sup Fig 2B																	Sup Fig 2C
Upper left, #CXCR5+ OT-II / g blood day 3				Upper right, #CXCR5+ OT-II / g blood day 5				Lower left, #CXCR5+ OT-II in MLN day 3				Lower right, #CXCR5+ OT-II in MLN day 5					Upper left, #a4b7+ OT-II / g blood day 3				Upper right, #a4b7+ OT-II / g blood day 5				Lower left, #a4b7+ OT-II in MLN day 3				Lower right, #a4b7+ OT-II in MLN day 5					Upper left, #a4b7+ CXCR5+ OT-II / g blood day 3				Upper right, #a4b7+ CXCR5+ OT-II / g blood day 5				Lower left, #a4b7+ CXCR5+ OT-II in MLN day 3				Lower right, #a4b7+ CXCR5+ OT-II in MLN day 5
5000 OT-II	50 000 OT-II	200 000 OT-II		5000 OT-II	50 000 OT-II	200 000 OT-II		5000 OT-II	50 000 OT-II	200 000 OT-II		5000 OT-II	50 000 OT-II	200 000 OT-II			5000 OT-II	50 000 OT-II	200 000 OT-II		5000 OT-II	50 000 OT-II	200 000 OT-II		5000 OT-II	50 000 OT-II	200 000 OT-II		5000 OT-II	50 000 OT-II	200 000 OT-II			5000 OT-II	50 000 OT-II	200 000 OT-II		5000 OT-II	50 000 OT-II	200 000 OT-II		5000 OT-II	50 000 OT-II	200 000 OT-II		5000 OT-II	50 000 OT-II	200 000 OT-II
	1066.09	9962.87		1817.18	14979.8	50243.4		2282	15649.4	154526		27038.2	172022	265197				944.883	4938.27		586.582	4224.42	5323.87		642.816	25504.7	171461		6733.03	52006.5	65040.5				119.832	1181.04		110.161	1793.43	3420.42		137.402	3725.52	49039.2		3059.02	33870.9	36212.9
	1698.83	5168.99		874.821	10748.1	30301.3		4281.41	9818.82	45158.4		44175.6	203939	260469				1413.96	7855.06		583.914	4747.53	4126.4		1796.73	15143.8	50400		13775.2	93623	62871.9				202.513	516.899		0	1760.74	2161.74		614.289	3201.12	3588.48		8210.82	62052.5	39262.9
	1118.38	1280.46		180.705	5890.95	14782.4		3400.32	42009.6	101044		18326.1	238555	137781				856.75	1609.18		180.705	1493.01	29147.3		1197.84	34099.2	106047		13705.6	75472.7	184145				108.963	489.251		67.832	438.84	6881.76		302.68	10905.6	26211.5		8928.92	59543.8	48114
	88.3315	3137.4		3667.73	26054	14216.6		1564.49	16251	151287		45942.2	152836	129970				405.046	4176.9		572.104	5210.79	17344.3		892.365	47357.9	215811		10438.2	34265.7	52725.7				99.3729	1171.8		294.673	2999.49	4786.27		182.27	6451.17	23805		6972.99	20369.1	20634.6
	2886.83	2316.27		3858.83	16566.5	4193.48		1662.68	57102.1	94586.4		35103.7	187211	191052				1801.29	5525.4		5660.56	21136.6	1310.67		916.531	32746.1	124276		15650.9	120544	65772				554.701	807.458		1391.73	5798.28	419.348		699.149	13196.2	34156.2		5652.07	46512	31946.4
	12431.6	3644.95		3568.32	1206.42	32032		3842.24	22468.7	378488		51514.1	78436.2	397352				10409.9	5459.54		4502.44	1737.5	5198.05		1199.69	73061.3	322695		28929.1	33037.3	141219				3590.67	2729.77		992.031	198.666	3482.05		940.296	11035.6	189244		11504	13674.4	67978.9
	1040.88	676.313		2714.37	7652.2	14397.2		1198.47	45425.2	202625		20716.8	56127	159389				1344.12	10155.4		6374.65	10202.9	1081.64		1114.3	46352.2	339768		41190.8	29334.3	40653.9				602.397	676.313		952.085	3319.02	800.118		1565.41	29356.4	130347		6813.89	8164.89	22155.3
	216.433	2600.58		2684	13165.8	7311.2		3442.82	64978.5	201593		51048.9	261422	324333				955.574	6942.83		674.96	23644.8	1897.55		1119.79	85327	196652		29893.5	255259	149600				477.787	1689.18		229.68	4102.01	1103.89		855.49	54547.7	93879		12532.3	87825.6	64627.2
	1643.95	7283.19		6460.27	15973.4	7592.4			44711.1	131646		51171.1	238700	481025				2579.83	16270		1271.47	2934.75	2305.84			44217.6	131024		20086.7	90650	280919				1453.08	6388.76		744.198	1358.37	1099.49			27636	62244		10088.8	53550	114484
	2775.53	6103.85		4723.62	24255	10220.1			92113.8	263370		41470.2	332493	346530				2298.84	8400.05		563.244	3638.25	1105.83			75001.7	283154		9906.4	119280	176428				1829.85	3342.58		350.064	2163	635.128			47513.2	134776		5294.8	69083	73101.6
	1160.2	8523.81			9869.76	22689.7			64597.2	152117			243111	276228				2221.75	3915.53			1775.23	2235.32			59590.7	141698			80654.8	105994				1395.05	2008.97			1198.94	1947.5			36389.4	60013.4			46252.2	46802.7

## Sheet: Supple Fig 3
Supple Fig 3C					Supple Fig 3D
%CXCR5+ PD-1+ of a4b7+ OT-II cells					%CXCR5+ PD-1+ of a4b7+ OT-II cells
TDL Day 4.5 Control	TDL Day 4.5 MHCIIB-	MLN Day 5 Control	MLN Day 5 MHCIIB-		TDL Day 7.5 Control	TDL Day 7.5 MHCIIB-	MLN Day 8 Control	MLN Day 8 MHCIIB-
17.5	1.71	18.2	0.655		0.545	3.19	1.83	0.445
10.4	4.27	21.9	5.82		2.16	0.219	2.35	1.82
8.16	2.54	9.64	0.944		2.43	1.6	2.34	0.641
9.13	1.36	8.21	3.29		2.15	1.26	1.77	2.36
5.96	6.51	8.76	4.13		3.16		2.79
9.22	2.25	11.4	3.13		1.16		3.1
7.21	4.01	13.6	7.35
9.06	3.39	10.5	2.42
3.49		7.66

[truncated: 3 more sheets: Supple Fig 4, Supple Fig 5, Supple Fig 6]
